# Supplementary material for: Characterization of Omicron BA.4.6, XBB, and BQ.1.1 subvariants in hamsters
Source: Commun Biol. 2024 Mar 15;7:331. doi: 10.1038/s42003-024-06015-w (PMC10943235; doi:10.1038/s42003-024-06015-w)
Supplement: Supplementary file 3 — Supplementary Data 1 [file 42003_2024_6015_MOESM3_ESM.xlsx]

## Sheet: Figure 1
	Days	BA.4.6 (UW12757)					BA.5 (TY41-702)					B.1.617.2 (UW5250)					Mock					BQ.1.1 (TY41-769)					XBB (TY41-795)
	0	100	100	100	100	100	100	100	100	100	100	100	100	100	100	100	100	100	100	100	100	100	100	100	100	100	100	100	100	100	100
	1	104.898	104.868	102.058	103.594	106.335	104.033	102.004	99.6931	104.809	105.335	105.683	101.902	99.7208	104.109	100.494	103.767	103.941	103.165	103.053	104.323	101.369	103.227	102.786	101.775	103.217	103.193	101.457	101.034	103.772	101.826
	2	106.392	105.072	104.576	105.184	106.77	105.999	104.235	101.661	107.228	107.822	105.691	100.706	99.5202	104.182	102.105	107.306	105.659	105.823	104.613	105.832	101.256	103.48	103.926	101.228	106.552	103.228	101.537	100.498	102.613	102.689
	3	108.868	107.298	106.6	106.994	110.079	108.743	104.643	102.302	107.876	109.601	108.629	102.882	99.5028	107.187	104.039	110.736	109.061	109.014	105.509	107.379	101.744	104.753	105.41	103.413	108.133	106.501	102.924	100.488	105.116	104.36
	4	111.591	108.995	106.988	107.63	111.428	110.169	106.266	103.701	109.257	111.369	107.38	102.151	98.8223	106.803	103.86	111.679	109.843	110.528	106.617	108.983	102.442	106.075	106.157	104.602	110.014	107.965	103.662	99.301	106.331	104.678
	5	112.528	110.7	108.066	109.573	113.033	111.504	107.781	104.631	110.156	113.585	103.527	99.9914	97.4003	103.927	102.105	113.744	111.706	112.678	106.796	110.839	103.872	108.904	108.811	105.938	112.205	108.759	105.339	101.714	107.885	106.703
	6	114.413	113.076	109.886	109.546	115.074	114.22	110.592	105.506	112.926	115.703	99.2963	96.3517	93.5532	99.4704	98.6196	115.067	111.922	112.197	108.92	112.433	104.412	110.731	109.901	107.137	114.358	111.273	108.073	102.528	109.431	108.274
	7	117.263	114.243	111.476	112.937	116.529	115.647	111.572	107.808	114.381	118.89	94.6429	92.8153	91.3112	95.7721	97.4438	118.733	113.964	113.229	110.165	113.68	102.625	109.817	110.931	107.791	114.313	111.29	106.397	101.235	111.345	108.147
	8	119.175	116.24	114.736	114.8	118.428	118.29	113.023	108.792	117.383	120.95	95.6809	96.0334	95.0537	97.8541	100.366	121.311	115.611	114.812	111.009	115.499	105.162	112.49	114.271	110.277	116.921	114.342	109.43	104.06	112.56	109.709
	9	120.432	118.705	116.459	115.745	119.386	119.241	114.564	110.228	119.209	123.137	99.956	100.103	98.0459	101.552	103.468	123.19	116.556	115.818	112.595	117.768	105.337	113.909	114.079	110.998	118.203	117.28	111.246	103.476	113.82	110.845
	10	122.571	120.207	117.793	117.45	122.465	122.368	116.777	111.564	122.971	125.012	105.199	101.807	99.0142	105.022	107.464	124.261	117.977	115.19	114.019	118.734	108.205	116.194	116.34	112.851	120.429	119.564	112.943	104.759	116.332	111.826
		Hamster #1	Hamster #2	Hamster #3	Hamster #4	Hamster #5	Hamster #1	Hamster #2	Hamster #3	Hamster #4	Hamster #5	Hamster #1	Hamster #2	Hamster #3	Hamster #4	Hamster #5	Hamster #1	Hamster #2	Hamster #3	Hamster #4	Hamster #5	Hamster #1	Hamster #2	Hamster #3	Hamster #4	Hamster #5	Hamster #1	Hamster #2	Hamster #3	Hamster #4	Hamster #5
		% body weight

## Sheet: Figure 2a &2b
Lung Day 3		B.1.617.2	BA.4.6	BA.5	BQ.1.1	XBB		NT Day 3	B.1.617.2	BA.4.6	BA.5	BQ.1.1	XBB
	Hamster #1	9.39	3.15	4.13	7.01	7.72		Hamster #1	9.38	8.51	7.96	7.65	7.4
	Hamster #2	9.66	4.93	7.7	7.18	8.08		Hamster #2	8.99	7.51	8.12	7.5	7.96
	Hamster #3	9.44	5.43	5.27	7.63	7.89		Hamster #3	9.01	8.37	8.06	8.21	8.06
	Hamster #4	9.91	5.92	7.76	7.31	7.98		Hamster #4	9.12	7.25	7.85	7.79	7.16
	Hamster #5	9.51	5	7.15	6.64	7.63		Hamster #5	9.34	7.38	7.85	7.21	7.92
Lung Day 6		B.1.617.2	BA.4.6	BA.5	BQ.1.1	XBB		NT Day 6	B.1.617.2	BA.4.6	BA.5	BQ.1.1	XBB
	Hamster #6	4.65	3.53	1.5	1.5	1.5		Hamster #6	7.1	5.6	4.23	4.37	4.83
	Hamster #7	5.7	1.5	1.5	3.83	4.69		Hamster #7	7	4.2	4.22	3.76	3.64
	Hamster #8	2.74	1.5	3.92	2.93	5.68		Hamster #8	6.64	4.09	5.43	3.98	3.94
	Hamster #9	4.48	2.65	3.82	1.5	2.91		Hamster #9	6.88	4.52	4.63	3.9	3.78
	Hamster #10	4.95	1.5	1.5	3.44	3.39		Hamster #10	7.49	4.8	3.87	3.91	3.4
	virus titers log10 pfu/g

## Sheet: Figure 4a
		Females				Females				Females				Males				Males
	Day	BQ.1.1				XBB				BA.2.75				BQ.1.1				XBB
	0	100	100	100	100	100	100	100	100	100	100	100	100	100	100	100	100	100	100	100	100
	1	100	99	100	99	100	101	99	104	103	104	102	103	99	101	99	100	100	101	99	101
	2	98	99	98	98	100	101	97	101	106	104	106	103	99	101	98	99	97	98	98	98
	3	100	101	100	100	99	101	99	100	109	104	107	106	101	102	100	100	99	99	100	99
	4	94	98	98	96	96	99	97	98	108	102	107	105	99	99	96	98	98	98	99	97
	5	87	91	92	92	90	93	91	95	102	96	104	101	95	91	92	91	95	93	96	93
		Hamster #1	Hamster #2	Hamster #3	Hamster #4	Hamster #1	Hamster #2	Hamster #3	Hamster #4	Hamster #1	Hamster #2	Hamster #3	Hamster #4	Hamster #1	Hamster #2	Hamster #3	Hamster #4	Hamster #1	Hamster #2	Hamster #3	Hamster #4
		% body weight

## Sheet: Figure 4b
Lung tissues
	Females			Males
	BA.2.75	BQ.1.1	XBB	BQ.1.1	XBB
hamster #1	2.69897	6.8	5.8	6.02633	5.79395
hamster #2	2.22185	5.9	5.5	6.15398	5.95861
hamster #3	2.77815	5.7	5.7	5.92942	5.91499
hamster #4	2.93305	6.8	5.1	6.00914	5.25527
NT tissues
	Females			Males
	BA.2.75	BQ.1.1	XBB	BQ.1.1	XBB
hamster #1	3.14976	5.3	3.9	5.96933	4.76955
hamster #2	4.68973	6	4.2	5.99282	3.81012
hamster #3	4.29148	5.6	4.7	5.11137	4.09829
hamster #4	4.49292	5.3	5.6	5.79867	4.60936
brain tissues
	Females			Males
	BA.2.75	BQ.1.1	XBB	BQ.1.1	XBB
hamster #1	7.01498	7.7	5.9	8.11158	6.45593
hamster #2	7.00877	7.7	6.9	8.19561	6.95078
hamster #3	6.27416	8	5.9	8	7.52827
hamster #4	6.87221	7.6	6.7	7.90706	6.76886
virus titers log10 pfu/g

## Sheet: Figure 5a
	Previous infection with
	BA.1		BA.2
	Lung	NT	Lung	NT
Hamster #1	1.2	2.2	1.2	3.2
Hamster #2	1.2	2.6	1.2	3.5
Hamster #3	1.2	3.8	1.2	3.5
virus titers log10 pfu/g
